# Supplementary material for: The Novel-B-Cell-Related Gene Signature Predicts the Prognosis and Immune Status of Patients with Esophageal Carcinoma
Source: J Gastrointest Cancer. 2024 Jul 4;55(3):1313–23. doi: 10.1007/s12029-024-01083-x (PMC11347472; doi:10.1007/s12029-024-01083-x)
Supplement: Supplementary file 1 — Supplementary file1 (XLS 45 KB) [file 12029_2024_1083_MOESM1_ESM.xls]

## Sheet: Table S1
gene	logFC	AveExpr	t	P.Value	adj.P.Val	B
RAC1	2.30795	8.57967	9.13214	1.82204e-16	4.99238e-14	26.8601
LY6E	4.35136	7.15641	8.91856	6.8408e-16	9.3719e-14	25.5625
STMN1	3.58662	5.73136	8.48437	9.73313e-15	8.8896e-13	22.9597
LDHA	3.27657	9.72341	8.35199	2.16531e-14	1.48324e-12	22.1763
S100A11	3.43695	9.36295	8.0943	1.01198e-13	5.54565e-12	20.6663
HMGB1	2.25673	6.96702	7.80868	5.45772e-13	2.49236e-11	19.0173
HMGN2	2.30718	5.69926	7.77379	6.6932e-13	2.61991e-11	18.8177
IFITM3	3.38126	7.77958	7.74845	7.75989e-13	2.65776e-11	18.6731
SERPINH1	3.66926	6.56667	7.62838	1.55942e-12	4.74758e-11	17.9907
HMGN1	1.94329	5.59072	7.51434	3.01155e-12	8.25165e-11	17.3474
PARP1	2.30516	6.42793	7.19285	1.87668e-11	4.67464e-10	15.5605
PPIB	1.89533	5.23631	7.16283	2.22179e-11	5.07308e-10	15.3958
PLAUR	2.98909	3.99089	7.14515	2.45367e-11	5.17157e-10	15.2989
BGN	4.50109	7.46112	7.07	3.7364e-11	7.31267e-10	14.8886
ANXA2	2.966	9.91204	7.02558	4.78551e-11	8.74154e-10	14.6472
HMGB2	2.7511	4.8867	6.99073	5.80784e-11	9.94593e-10	14.4584
COL1A1	5.22576	11.6485	6.94154	7.62647e-11	1.18974e-09	14.1927
RHOC	2.19849	5.09043	6.9371	7.81579e-11	1.18974e-09	14.1688
TCEA1	1.83991	4.97097	6.77296	1.92493e-10	2.77595e-09	13.2905
GAPDH	2.79309	11.6566	6.71118	2.69428e-10	3.69117e-09	12.963
SPARC	3.78672	8.66097	6.62318	4.33689e-10	5.65861e-09	12.4995
GSTP1	3.11352	8.81984	6.566	5.89804e-10	7.34574e-09	12.2003
S100A10	2.93364	8.33333	6.35414	1.81858e-09	2.16649e-08	11.1052
TXN	2.55963	7.22877	6.23001	3.48318e-09	3.97663e-08	10.4739
CTSC	3.03806	6.49289	6.21124	3.84025e-09	4.20891e-08	10.3791
TACSTD2	4.18548	7.43723	6.18651	4.36614e-09	4.60124e-08	10.2545
CTSD	1.64333	8.75095	6.17831	4.5557e-09	4.62319e-08	10.2133
LMNA	1.85251	8.77268	6.162	4.95695e-09	4.85073e-08	10.1313
S100A6	2.91612	8.49111	6.1148	6.32391e-09	5.94513e-08	9.89497
BHLHE40	2.4767	6.74242	6.10919	6.50926e-09	5.94513e-08	9.86694
CLDN4	4.24913	6.63177	6.05014	8.81249e-09	7.7891e-08	9.57306
ANXA5	1.80785	6.81472	6.03769	9.39156e-09	8.04152e-08	9.51134
IFI6	3.95763	6.26555	5.98115	1.25271e-08	1.01407e-07	9.23202
PTMS	2.39276	6.38975	5.98027	1.25833e-08	1.01407e-07	9.22768
CTSB	2.83194	10.2506	5.97447	1.29595e-08	1.01455e-07	9.19913
THY1	2.9883	4.14109	5.95005	1.46672e-08	1.11633e-07	9.07916
TIMP1	3.07046	6.71947	5.8702	2.19408e-08	1.6248e-07	8.68897
IFI27	3.50196	6.81922	5.86244	2.28121e-08	1.64487e-07	8.65125
MARCKSL1	2.84699	6.08955	5.82749	2.71775e-08	1.90939e-07	8.4817
IFITM1	3.08408	4.69739	5.79869	3.13793e-08	2.14948e-07	8.34253
TM4SF1	2.78434	7.249	5.6978	5.17434e-08	3.45797e-07	7.85861
PRPSAP2	1.40431	2.63155	5.68643	5.47254e-08	3.57018e-07	7.80442
COL1A2	4.03634	10.2563	5.61422	7.79813e-08	4.96904e-07	7.46207
LGALS1	3.14009	5.41753	5.56572	9.87633e-08	6.15026e-07	7.2338
SWAP70	1.53597	4.37475	5.55189	1.0562e-07	6.43111e-07	7.16896
SPON2	2.36395	3.50123	5.43878	1.82144e-07	1.08494e-06	6.64291
COL3A1	4.00691	10.2876	5.42866	1.91177e-07	1.11452e-06	6.59622
HSPA1B	2.5662	4.87514	5.42409	1.95392e-07	1.11536e-06	6.57518
CD44	3.05854	8.76473	5.3355	2.97675e-07	1.63845e-06	6.16926
SOX4	2.24242	6.18205	5.33457	2.98987e-07	1.63845e-06	6.16502
MMP11	4.17894	4.07543	5.28499	3.77657e-07	2.02593e-06	5.93996
APOE	3.50648	4.59468	5.28118	3.84483e-07	2.02593e-06	5.92271
IGFBP7	2.44058	6.57462	5.27237	4.00712e-07	2.07161e-06	5.88289
TNFAIP3	2.67338	4.89371	5.25255	4.39687e-07	2.231e-06	5.79351
S100A16	2.90606	7.36084	5.21227	5.30586e-07	2.64328e-06	5.6126
HSPB1	3.88	9.65281	5.19122	5.85124e-07	2.86266e-06	5.51845
LYN	2.30238	4.28492	5.18743	5.95517e-07	2.86266e-06	5.50151
LUM	3.33877	6.82794	5.15804	6.82325e-07	3.2234e-06	5.3706
CXCL8	3.52123	3.6545	5.12628	7.89974e-07	3.66869e-06	5.22973
PERP	3.62528	9.47128	5.09361	9.17845e-07	4.19149e-06	5.08551
CD9	2.74452	7.65833	5.05341	1.10302e-06	4.95455e-06	4.90892
YPEL5	1.14855	4.39847	4.99192	1.45816e-06	6.40045e-06	4.6409
APP	1.68262	9.21428	4.98989	1.47164e-06	6.40045e-06	4.63206
LAPTM5	2.59647	4.76897	4.94868	1.77199e-06	7.58635e-06	4.45384
NFKBIA	2.01404	5.83928	4.87812	2.4294e-06	1.02408e-05	4.15128
CTHRC1	2.64313	2.92693	4.86088	2.62289e-06	1.0889e-05	4.07784
IER3	2.25542	4.90024	4.83019	3.00483e-06	1.22884e-05	3.94761
SOD2	2.161	7.96757	4.82085	3.1314e-06	1.26177e-05	3.9081
JUNB	1.9881	7.04882	4.78683	3.63745e-06	1.44444e-05	3.76467
SFN	4.19508	7.97985	4.74689	4.33281e-06	1.69598e-05	3.59728
CXCL1	3.23454	3.55945	4.73368	4.58997e-06	1.77134e-05	3.54213
COL6A3	3.29111	8.2932	4.70156	5.27801e-06	2.00858e-05	3.40857
IL32	2.75153	4.13434	4.68928	5.56643e-06	2.08932e-05	3.35772
DNAJB1	1.95523	6.90391	4.54258	1.04335e-05	3.86321e-05	2.75793
CTSL	2.02066	3.84643	4.51902	1.15257e-05	4.21073e-05	2.66302
FCER1G	2.03994	2.74245	4.49173	1.2929e-05	4.66124e-05	2.55354
KRT17	6.053	8.58373	4.4487	1.5481e-05	5.50881e-05	2.38199
LIMD2	1.4156	1.71763	4.43531	1.63696e-05	5.75034e-05	2.32886
TYROBP	1.79494	2.46144	4.15398	5.14137e-05	0.000178321	1.24252
FTL	1.80394	10.9799	4.07852	6.92401e-05	0.000237147	0.961003
C1QB	2.50649	4.32958	4.02286	8.60254e-05	0.000290999	0.756031
HSPA1A	2.39788	4.69242	3.99099	9.73109e-05	0.000325161	0.639746
CFD	-1.80678	1.76673	-3.9366	0.000119903	0.000395824	0.443007
LCP1	2.18754	4.28879	3.88097	0.000148116	0.000480127	0.244146
FN1	3.24063	10.0532	3.87949	0.000148945	0.000480127	0.238899
RFTN1	1.31515	2.27465	3.87534	0.000151296	0.000482035	0.224173
ITM2B	1.19159	9.19277	3.87054	0.000154062	0.000485208	0.207134
CORO1A	1.49598	2.47455	3.85141	0.000165568	0.000515518	0.139437
PLCG2	1.16912	2.24902	3.83785	0.000174208	0.000531878	0.0916444
FYB	1.86967	2.55089	3.83709	0.000174704	0.000531878	0.0889722
CTSK	2.07133	3.6598	3.82469	0.000183006	0.000551029	0.0453724
EEF1B2	1.07482	6.63698	3.81064	0.000192863	0.000574398	-0.00388265
POLD4	1.01188	2.15445	3.80119	0.000199768	0.000588563	-0.0368947
CD83	1.0692	1.29367	3.75266	0.000239108	0.000696975	-0.205473
COL6A1	2.26915	7.76453	3.69571	0.000294602	0.000849694	-0.400909
HLA-DRA	2.45925	7.17172	3.68115	0.000310633	0.000886599	-0.450476
CD55	2.36582	5.94088	3.63473	0.000367416	0.00103785	-0.607374
TPD52	1.46695	5.73016	3.61643	0.000392384	0.00109707	-0.668761
BASP1	2.12167	2.74534	3.56946	0.000463989	0.00128417	-0.8251
PCOLCE	1.84339	3.31377	3.5589	0.000481712	0.00131989	-0.860033
VIM	1.71438	7.58116	3.54405	0.000507695	0.00137731	-0.908967
S100A4	1.57062	2.87544	3.5292	0.000534987	0.00143712	-0.957716
POU2F2	1.05394	1.69721	3.43634	0.000739543	0.00196733	-1.25863
MMP2	2.28654	6.73025	3.40478	0.000824354	0.00215117	-1.35931
CDKN1A	1.47345	5.74412	3.39283	0.000858754	0.00220214	-1.39719
CD63	1.01497	7.13149	3.39242	0.000859959	0.00220214	-1.39849
FTH1	1.2003	8.66082	3.37582	0.000910082	0.00230891	-1.45095
CSTB	2.5094	7.4397	3.33583	0.00104227	0.00260727	-1.57641
IL7R	1.56931	2.51519	3.33457	0.00104671	0.00260727	-1.58035
COL6A2	2.06593	8.02513	3.28274	0.00124553	0.00307455	-1.74094
CD74	2.03448	9.94454	3.26912	0.0013033	0.00318842	-1.78276
HLA-DRB1	2.16329	5.60061	3.26152	0.00133664	0.00324105	-1.80604
IGHG1	3.65268	8.33218	3.25861	0.00134962	0.00324383	-1.81495
BAG3	1.413	5.78995	3.20579	0.00160633	0.00382726	-1.97526
HLA-DPB1	1.84366	4.67257	3.14262	0.00197269	0.00465964	-2.16394
PHLDA1	1.48331	5.61027	3.13195	0.00204173	0.00474096	-2.19548
NFKBIZ	1.46071	4.31743	3.12449	0.00209135	0.00481538	-2.21749
CD53	1.23096	2.09489	3.12154	0.00211126	0.00482071	-2.22617
CXCR4	1.54963	2.8136	3.07622	0.00244014	0.00552561	-2.35868
ANXA1	2.90228	8.16974	3.04593	0.00268565	0.00598267	-2.44628
FABP5	2.97636	5.7039	3.03984	0.00273765	0.00604933	-2.46378
S100A2	4.02046	5.98454	3.02206	0.00289495	0.00634574	-2.51476
HLA-DQB1	1.94603	4.141	3.01715	0.00293975	0.00639278	-2.52876
TUBA1A	1.46165	4.3139	2.99753	0.00312557	0.00674336	-2.58462
HLA-DQA1	1.85574	3.65951	2.98454	0.00325448	0.00696663	-2.62142
IFITM2	1.40542	4.15056	2.91449	0.00403752	0.00857582	-2.81733
IGHG2	2.81455	4.53255	2.89857	0.00423805	0.00879717	-2.86127
S100A9	4.0079	7.04889	2.8447	0.00498581	0.0101949	-3.00831
CYR61	1.57507	4.15828	2.81573	0.0054361	0.0110333	-3.08637
C1S	1.91891	6.11904	2.80946	0.00553831	0.0111581	-3.10317
IGFBP4	1.46345	7.27472	2.78661	0.00592565	0.0118513	-3.16409
HLA-DMB	1.17093	2.09262	2.77207	0.00618479	0.0122799	-3.20262
GLUL	-1.37888	8.22163	-2.76561	0.00630323	0.0124251	-3.21968
UCP2	1.46392	4.18104	2.75968	0.00641375	0.0125526	-3.23531
KRT15	3.05335	4.83795	2.75145	0.00657008	0.0127674	-3.25695
HLA-DPA1	1.88383	5.10034	2.74471	0.00670066	0.0129294	-3.27464
LGALS3	1.32458	7.0498	2.72146	0.00716917	0.0137367	-3.3353
SRGN	1.39409	3.81478	2.71274	0.00735234	0.0138934	-3.35792
KRT16	3.93109	5.9509	2.67994	0.00808028	0.0151644	-3.44246
ATF3	1.46259	3.415	2.67596	0.00817296	0.0151955	-3.45266
HLA-DMA	1.40803	3.174	2.63198	0.0092622	0.0170325	-3.56439
SLPI	1.97632	5.38297	2.62299	0.00950006	0.0173534	-3.58699
CEBPD	1.08108	5.79899	2.54792	0.0117135	0.0211152	-3.77315
C15orf48	1.51877	2.82282	2.54321	0.0118664	0.0212509	-3.78465
KRT5	4.64631	8.48852	2.49702	0.0134658	0.0238041	-3.8965
ID2	1.0891	3.08139	2.48675	0.0138468	0.0243206	-3.92112
KRT14	4.33659	6.93956	2.48321	0.01398	0.0243445	-3.92957
POSTN	1.92447	5.82908	2.48115	0.0140584	0.0243445	-3.9345
CCL5	1.29678	2.01689	2.47935	0.0141269	0.0243445	-3.93879
S100A8	3.54733	6.00761	2.44336	0.0155629	0.0261609	-4.02404
KRT19	2.28297	8.65207	2.42743	0.0162389	0.0269665	-4.0614
KRT6A	4.48273	8.38656	2.40446	0.01726	0.0283188	-4.1149
TXNIP	-1.36397	7.51231	-2.39292	0.0177936	0.0290206	-4.14158
CD38	1.04969	1.44598	2.32989	0.020975	0.0337237	-4.28523
ZFP36	1.11457	7.57823	2.32832	0.0210603	0.0337237	-4.28876
CXCL14	2.10032	5.439	2.32631	0.0211696	0.0337237	-4.29327
CXCL3	1.29376	1.65467	2.30084	0.0226024	0.0355924	-4.35022
CXCL13	1.01192	1.26544	2.28707	0.0234121	0.0366567	-4.38077
ADAM28	-1.20836	2.10983	-2.24128	0.0262887	0.0406954	-4.48107
EGR1	1.34111	6.56911	2.21452	0.0281093	0.0430276	-4.53882

## Sheet: Table S2
gene	HR	HR.95L	HR.95H	pvalue
CD38	0.762757	0.609441	0.954643	0.0180108
FBLN1	0.845007	0.718372	0.993965	0.042049
G0S2	1.20112	1.01095	1.42706	0.0371822
AHNAK	0.744865	0.580962	0.955008	0.0201773
GPR18	2.82655	1.16045	6.8847	0.0221616
DSTN	1.42543	1.00663	2.01847	0.0458022
DNAJB1	1.37038	1.06783	1.75866	0.0133022
ATF3	1.32648	1.11428	1.57909	0.00149018
ANXA5	0.590809	0.406403	0.858889	0.00583672
CD3D	1.46213	1.04064	2.05434	0.0285538
CXCL8	1.19721	1.05146	1.36316	0.00657561
MT1E	0.848726	0.725053	0.993494	0.0412321
HSPA6	1.26344	1.06906	1.49316	0.00608024
CD7	1.66395	1.23067	2.24976	0.00093746
HSPA1B	1.2683	1.03569	1.55315	0.0214934
HSPA1A	1.19428	1.00302	1.42201	0.0461664
CCL4L2	1.59432	1.09945	2.31193	0.0138944
CCL3	1.55491	1.06549	2.26913	0.0220845
